# Supplementary material for: Altered brain-wide auditory networks in a zebrafish model of fragile X syndrome
Source: BMC Biol. 2020 Sep 16;18:125. doi: 10.1186/s12915-020-00857-6 (PMC7493858; doi:10.1186/s12915-020-00857-6)
Supplement: Supplementary file 1 — Additional file 1. Summary of the statistical analyses used to quantify baseline activity. Brain-wide firing rates and correlation coefficient statistics in WT (n = 5), fmr1+/− (n = 10) and fmr1−/− (n = 7) larvae. [file 12915_2020_857_MOESM1_ESM.csv]

Mean firing per minute ±SD (WT)	3.60 ± 0.41
Mean firing per minute ±SD (fmr1+/-)	3.34 ± 0.40
Mean firing per minute ±SD (fmr1-/-)	3.51 ± 0.71
P of mean firing per minute (WT:fmr1+/-)	0.8744
P of mean firing per minute (WT:fmr1-/-)	>0.9999
SD of firing per minute ±SD (WT)	1.98 ± 0.19
SD of firing per minute ±SD (fmr1+/-)	1.82 ± 0.17
SD of firing per minute ±SD (fmr1-/-)	1.82 ± 0.12
P of SD of firing per minute (WT:fmr1+/-)	0.1614
P of SD of firing per minute (WT:fmr1-/-)	0.1941
Mean correlation coefficient ±SD (WT)	0.11 ± 0.05
Mean correlation coefficient ±SD (fmr1+/-)	0.13 ± 0.06
Mean correlation coefficient ±SD (fmr1-/-)	0.13 ± 0.06
P of mean correlation coefficient (WT:fmr1+/-)	>0.9999
P of mean correlation coefficient (WT:fmr1-/-)	>0.9999
