# Supplementary material for: Altered brain-wide auditory networks in a zebrafish model of fragile X syndrome
Source: BMC Biol. 2020 Sep 16;18:125. doi: 10.1186/s12915-020-00857-6 (PMC7493858; doi:10.1186/s12915-020-00857-6)
Supplement: Supplementary file 3 — Additional file 3. Summary of the statistical analyses used to quantify results from the multisensory experiment. Proportion of total, mean regression coefficient, and coefficient of determination (r2) values of ROIs in WT (n = 7) and fmr1−/− (n = 5) larvae responding to visual flow, visual loom or auditory stimuli. WB, whole brain; Tel, telencephalon; Ha, habenulae; Th, thalamus; Pr, pretectum; TeO, optic tectum; TS, torus semicircularis; Teg, tegmentum; Cb, cerebellum; rHB, remaining hindbrain (without the Cb and octavolateralis nucleus (ON)). [file 12915_2020_857_MOESM3_ESM.csv]

	Mean ± SD (WT) of visual flow	Mean ± SD (fmr1-/-) of visual flow	P (WT:fmr1-/-) of visual flow	Mean ± SD (WT) of visual loom	Mean ± SD (fmr1-/-) of visual loom	P (WT:fmr1-/-) of visual loom	Mean ± SD (WT) of auditory	Mean ± SD (fmr1-/-) of auditory	P (WT:fmr1-/-) of auditory
Percent in WB	4.58 ± 3.09	3.06 ± 1.70	0.5705	4.22 ± 3.09	4.06 ± 2.62	>0.9999	4.41 ± 1.08	8.40 ± 4.76	0.1539
Percent in Tel	3.55 ± 3.26	1.55 ± 0.70	0.9883	1.55 ± 1.20	1.72 ± 0.83	>0.9999	1.23 ± 0.62	1.77 ± 0.75	0.9996
Percent in Ha	6.26 ± 5.67	4.21 ± 2.88	0.9883	2.80 ± 1.52	3.54 ± 3.16	>0.9999	1.11 ± 0.75	1.38 ± 0.74	0.9996
Percent in Th	6.38 ± 4.90	5.46 ± 5.39	0.9934	5.52 ± 8.86	7.59 ± 7.63	0.9998	18.7 ± 5.96	18.7 ± 3.71	0.9996
Percent in Pr	6.90 ± 5.23	5.78 ± 4.35	0.9934	4.76 ± 5.52	5.39 ± 4.54	>0.9999	9.35 ± 5.49	10.4 ± 4.38	0.9996
Percent in TeO	7.54 ± 4.37	6.85 ± 3.90	0.9934	10.2 ± 4.86	10.2 ± 5.28	>0.9999	1.11 ± 0.94	1.89 ± 0.09	0.9996
Percent in TS	2.02 ± 1.48	0.64 ± 0.72	0.9934	14.2 ± 17.6	14.6 ± 20.1	>0.9999	9.99 ± 6.22	6.58 ± 4.60	0.9621
Percent in Teg	11.1 ± 7.99	6.34 ± 4.11	0.5048	7.29 ± 8.88	11.1 ± 7.20	0.9925	8.38 ± 6.54	14.0 ± 7.30	0.7359
Percent in Cb	5.23 ± 6.59	1.70 ± 1.17	0.8195	7.57 ± 11.2	3.02 ± 4.87	0.9818	3.29 ± 1.59	11.0 ± 9.77	0.3932
Percent in rHB	3.09 ± 3.82	1.76 ± 2.28	0.9934	3.96 ± 6.07	2.29 ± 2.66	0.9999	13.8 ± 4.11	24.5 ± 15.0	0.0852
Percent in ON	1.89 ± 4.14	0.41 ± 0.78	0.9934	1.21 ± 1.67	0 ± 0	>0.9999	18.7 ± 11.1	38.6 ± 18.5	<0.0001
Mean coeff. of Tel	2.77 ± 0.25	2.70 ± 0.29	0.9999	2.66 ± 0.17	2.64 ± 0.15	0.9976	2.82 ± 0.10	2.85 ± 0.19	0.9821
Mean coeff. of Ha	2.84 ± 0.24	2.69 ± 0.36	0.9952	2.83 ± 0.22	2.66 ± 0.18	0.983	2.97 ± 0.43	2.83 ± 0.18	0.9607
Mean coeff. of Th	2.96 ± 0.33	3.00 ± 0.31	0.9999	2.80 ± 0.39	2.86 ± 0.41	0.9976	3.59 ± 0.19	3.42 ± 0.13	0.9122
Mean coeff. of Pr	3.12 ± 0.28	3.27 ± 0.21	0.9974	2.88 ± 0.35	2.70 ± 0.36	0.983	3.32 ± 0.38	3.37 ± 0.26	0.9821
Mean coeff. of TeO	3.20 ± 0.23	3.13 ± 0.48	0.9999	3.37 ± 0.34	3.42 ± 0.36	0.9976	3.04 ± 0.19	3.03 ± 0.26	0.9821
Mean coeff. of TS	Low n	Low n	-	2.94 ± 0.32	2.61 ± 0.20	0.8249	3.57 ± 0.40	3.36 ± 0.21	0.4873
Mean coeff. of Teg	3.09 ± 0.39	3.17 ± 0.29	0.9999	3.01 ± 0.34	3.09 ± 0.50	0.9973	3.38 ± 0.30	3.26 ± 0.29	0.9607
Mean coeff. of Cb	2.78 ± 0.39	2.68 ± 0.39	0.9999	2.89 ± 0.68	3.07 ± 0.67	0.9674	3.20 ± 0.26	3.07 ± 0.20	0.9607
Mean coeff. of rHB	2.68 ± 0.16	2.59 ± 0.15	0.9999	2.81 ± 0.36	2.82 ± 0.33	0.9976	3.52 ± 0.14	3.40 ± 0.07	0.9607
Mean coeff. of ON	Low n	Low n	-	Low n	Low n	-	3.72 ± 0.34	3.34 ± 0.13	0.1504
Mean r2 of Tel	0.27 ± 0.03	0.25 ± 0.05	0.9974	0.26 ± 0.04	0.27 ± 0.05	0.9934	0.29 ± 0.04	0.31 ± 0.04	0.9745
Mean r2 of Ha	0.32 ± 0.07	0.30 ± 0.08	0.9974	0.33 ± 0.06	0.30 ± 0.04	0.9934	0.37 ± 0.08	0.35 ± 0.06	0.9745
Mean r2 of Th	0.39 ± 0.08	0.41 ± 0.05	0.9974	0.44 ± 0.11	0.40 ± 0.03	0.9604	0.56 ± 0.07	0.53 ± 0.04	0.9745
Mean r2 of Pr	0.48 ± 0.06	0.48 ± 0.04	0.9992	0.43 ± 0.09	0.41 ± 0.03	0.9934	0.53 ± 0.08	0.51 ± 0.06	0.9745
Mean r2 of TeO	0.54 ± 0.08	0.48 ± 0.08	0.9163	0.51 ± 0.09	0.49 ± 0.05	0.9934	0.43 ± 0.07	0.41 ± 0.08	0.9745
Mean r2 of TS	Low n	Low n	-	0.42 ± 0.06	0.45 ± 0.07	0.9934	0.57 ± 0.09	0.54 ± 0.01	0.9745
Mean r2 of Teg	0.46 ± 0.09	0.53 ± 0.10	0.9063	0.45 ± 0.05	0.47 ± 0.09	0.9934	0.53 ± 0.05	0.49 ± 0.09	0.955
Mean r2 of Cb	0.39 ± 0.13	0.39 ± 0.18	0.9992	0.33 ± 0.17	0.41 ± 0.13	0.6408	0.45 ± 0.07	0.42 ± 0.07	0.9745
Mean r2 of rHB	0.35 ± 0.04	0.32 ± 0.12	0.9972	0.30 ± 0.11	0.39 ± 0.09	0.6408	0.51 ± 0.05	0.48 ± 0.07	0.9745
Mean r2 of ON	Low n	Low n	-	Low n	Low n	-	0.59 ± 0.04	0.49 ± 0.04	0.051
