# Supplementary material for: Altered brain-wide auditory networks in a zebrafish model of fragile X syndrome
Source: BMC Biol. 2020 Sep 16;18:125. doi: 10.1186/s12915-020-00857-6 (PMC7493858; doi:10.1186/s12915-020-00857-6)
Supplement: Supplementary file 4 — Additional file 4. Summary of the statistical analyses used to quantify auditory sensitivity. P values of proportion of total ROIs responsive to all audition (not amplitude specific), and P values of mean regression coefficient for brain region-specific clusters of interest above the responsive threshold in WT (n = 5) versus fmr1−/− (n = 7) larvae at various amplitudes in dB from full volume. Th, thalamus; TS, torus semicircularis; Teg, tegmentum; octavolateralis nucleus, ON. [file 12915_2020_857_MOESM4_ESM.csv]

dB	Th	Cluster 1 of TS	Cluster 2 of TS	Cluster 1 of Teg	ON
All	0.0016	0.9844	0.8346	0.971	0.3921
-21	0.3515	0.987	0.9477	0.9831	0.9978
-18	0.4086	0.987	0.9792	0.9831	0.9999
-15	0.3515	0.987	0.9976	0.9831	0.9999
-12	0.1163	0.7334	0.9976	0.9759	0.983
-9	0.0675	0.4925	0.9976	0.9831	0.9999
-6	0.3515	0.987	0.4914	0.9831	0.9978
-3	0.0488	0.9745	0.2728	0.9831	0.0819
0	0.0803	0.987	0.0119	0.965	0.7709
