# Supplementary material for: Altered brain-wide auditory networks in a zebrafish model of fragile X syndrome
Source: BMC Biol. 2020 Sep 16;18:125. doi: 10.1186/s12915-020-00857-6 (PMC7493858; doi:10.1186/s12915-020-00857-6)
Supplement: Supplementary file 6 — Additional file 6. Robust linear regression slopes of log(N) versus log(E) of the auditory sensitivity graphs. We applied a robust linear regression to the log(N) versus log(E) plots in Figure 4f, 2-way ANOVA with Sidak correction was used to compare WT (n = 5) versus fmr1−/− (n = 7) larvae at various amplitudes in dB from full volume. [file 12915_2020_857_MOESM6_ESM.csv]

dB	Slope ± SD (WT)	Slope ± SD (fmr1-/-)	P (WT:fmr1-/-)
-18	0.2804 ± 0.0164	0.4677 ± 0.0245	<0.00001
-15	0.1845 ± 0.0221	0.5645 ± 0.0119	<0.00001
-12	0.6599 ± 0.0090	0.6670 ± 0.0115	0.9233
-9	0.6198 ± 0.0104	0.7894 ± 0.0058	<0.00001
-6	0.8913 ± 0.0049	0.8699 ± 0.0045	0.01838
