# Supplementary material for: Altered brain-wide auditory networks in a zebrafish model of fragile X syndrome
Source: BMC Biol. 2020 Sep 16;18:125. doi: 10.1186/s12915-020-00857-6 (PMC7493858; doi:10.1186/s12915-020-00857-6)
Supplement: Supplementary file 9 — Additional file 9. Summary of segmentation for baseline and auditory sensitivity dataset. Total number of ROIs detected per fish for the baseline and auditory sensitivity dataset in WT (n = 5) and fmr1−/− (n = 7) larvae. WB, whole brain; Tel, telencephalon; Ha, habenulae; Th, thalamus; Pr, pretectum; TeO, optic tectum; TS, torus semicircularis; Teg, tegmentum; Cb, cerebellum; rHB, remaining hindbrain (without the Cb and medial octavolateralis nucleus (ON)). [file 12915_2020_857_MOESM9_ESM.csv]

Fish	WB	Tel	Ha	Th	Pr	TeO	TS	Teg	Cb	rHB	ON
WT1	17954	1358	380	110	151	3356	374	351	1020	3955	1121
WT2	16341	1159	476	41	61	2721	323	384	956	4396	1004
WT3	12587	2133	515	107	250	2085	55	328	621	2174	629
WT4	16466	1556	341	34	58	1806	265	265	1291	4356	819
WT5	19619	2279	499	53	176	1775	189	322	995	2584	679
fmr1-/-1	19521	2099	397	147	139	3044	325	417	959	4023	1019
fmr1-/-2	17017	2290	542	105	133	1950	314	228	646	2250	564
fmr1-/-3	15636	1690	330	106	93	1861	213	296	545	1934	474
fmr1-/-4	19963	1642	380	46	213	3223	334	344	1371	3813	1276
fmr1-/-5	17160	2203	290	86	52	1500	251	412	915	2908	626
fmr1-/-6	16466	1654	460	109	229	3175	187	356	1011	2619	820
fmr1-/-7	15487	1893	409	98	120	2048	405	269	730	3085	716
