# Supplementary material for: Altered brain-wide auditory networks in a zebrafish model of fragile X syndrome
Source: BMC Biol. 2020 Sep 16;18:125. doi: 10.1186/s12915-020-00857-6 (PMC7493858; doi:10.1186/s12915-020-00857-6)
Supplement: Supplementary file 10 — Additional file 10. Summary of segmentation for multisensory dataset. Total number of ROIs detected per fish for the multisensory dataset in WT (n = 7) and fmr1−/− (n = 5) larvae. WB, whole brain; Tel, telencephalon; Ha, habenulae; Th, thalamus; Pr, pretectum; TeO, optic tectum; TS, torus semicircularis; Teg, tegmentum; Cb, cerebellum; rHB, remaining hindbrain (without the Cb and octavolateralis nucleus (ON)). [file 12915_2020_857_MOESM10_ESM.csv]

Fish	WB	Tel	Ha	Th	Pr	TeO	TS	Teg	Cb	rHB	ON
WT1	64642	13584	1554	1605	1486	13049	1368	2454	4008	9102	2318
WT2	33681	12690	1850	273	186	3547	128	612	2110	5149	1295
WT3	42204	16014	2812	676	448	7675	173	918	1771	3909	710
WT4	36113	14590	2109	704	481	5025	192	656	1448	3520	505
WT5	49702	17699	2677	1020	776	6868	291	1091	2734	6601	917
WT6	36994	7961	1850	566	661	7036	52	684	1187	5604	877
WT7	51772	18603	3080	867	783	6748	67	877	2751	6729	1099
fmr1-/-1	38029	11065	2344	790	473	5637	441	1025	1677	5445	725
fmr1-/-2	42492	13161	2447	689	567	5836	81	852	2802	7191	1487
fmr1-/-3	45851	13178	2491	1044	654	6665	216	890	2111	6698	939
fmr1-/-4	45370	9905	1189	1141	651	9176	267	1031	3780	6714	1225
fmr1-/-5	28874	10345	1962	698	382	5472	70	548	1098	2225	459
